# Supplementary material for: Genome-Wide Identification and Expression Analysis of the AS2/LOB Transcription Factor Family in Asparagus officinalis
Source: Genes (Basel). 2025 Nov 27;16(12):1411. doi: 10.3390/genes16121411 (PMC12733119; doi:10.3390/genes16121411)
Supplement: Supplementary file 1 [file genes-16-01411-s001.zip]

Archive with 8 entries (7 files):
- Supplementary Table/
- Supplementary Table/Supplementary Table S1:The AS2LOB protein full-length sequences of A. officinalis identified in this study.xlsx
- Supplementary Table/Supplementary Table S2:Detailed information of AoAS genes.xlsx
- Supplementary Table/Supplementary Table S3:The specific amino acid sequences of 15 motifs.xlsx
- Supplementary Table/Supplementary Table S4:Cis-acting element analysis of AoAS genes.xlsx
- Supplementary Table/Supplementary Table S5:Duplication type of AoAS genes.xlsx
- Supplementary Table/Supplementary Table S6:List of PPI network of AoAS proteins.xlsx
- Supplementary Table/Supplementary Table S7 :Analysis of the expression pattern of AoAS genes in the stems of asparagus at different growth stages and under drought stress.xlsx
