# Supplementary material for: Genome-Wide Identification and Expression Analysis of the AS2/LOB Transcription Factor Family in Asparagus officinalis
Source: Genes (Basel). 2025 Nov 27;16(12):1411. doi: 10.3390/genes16121411 (PMC12733119; doi:10.3390/genes16121411)
Supplement: Supplementary file 1 [file genes-16-01411-s001.zip › Supplementary Table/Supplementary Table S1:The AS2LOB protein full-length sequences of A. officinalis identified in this study.xlsx]

## Sheet: Sheet1
Supplementary Table S1: The AS2/LOB protein full-length sequences of A. officinalis identified in this study.
>AoAS01
MSASNSSYNISKESNLRRCAACKYLRRRCSQDCVLSPYFPPSNPQRFACVHRIFGASNVT
RMLQQLPAHLRAQAADAISSEAYWRVNDPVYGSVGIIARLHEDIYMHQHELALTRAQIAM
HAAQHQYQVNSDHPPEIQTQTQQLDSLALQTQTQIQTQQLDSLAIQTQHRYQVTSGHPPK
IQTQTQQLDSLVLQTQESNPDSAVGFTCYSDSDPDPFPAIGFTC
>AoAS02
MTGFGSPCGACKFLRRKCVRGCVFAPYFCHEQGAAHFAAIHKVFGASNVSKILMHLPVAD
RCEAAVTISYEAQARLQDPVYGCVSHIFALQQQVVNLQAQLTSLKAQAAMQDFGSSASSP
QEESFHNNFPPYQQDGHGFVQTQNSNAISNPSINGHENMVYSENVLFGSNFIGSSQNSLS
DEHFSFSTDDSSSCKMRPVMYDDMEDLQSVAFAYLQHS
>AoAS03
MDPRAQPQVKREVPCAGCRMLHRKCSYDCMLAPYFPANETEKFAVVHKVFGASNVIKMLQ
MVDDVWKEDAVKSMVYEAYARIRNPVYGCTFAISYLQKCVEELEEQLKTTQQQILKSQEE
IGQLSFALDSVYLPVNNMFDERISSDNTTIHDTAFTIPMDYY
>AoAS04
MKEGSRKQGAVSPCAACKLLRRRCTQECLFAPYFPADEPQKFANVHKVFGASNVNKLLQE
LPVQHRSDAVSSMVYEANARVRDPVYGCVGAISSLQQQIELLQTQLAIAQAEMVHVRMRH
AAYLAQLGHSPVESTATTTGSGSSSSTAATTTPSSPNFMEMHDGKAMFGLDMVVDQANIS
QLMWSC
>AoAS05
MSGFGSPCGACKFLRRKCVQGCVFAPYFCHEQGAAHFAAIHKVFGASNASKLLSHLPASD
RLEAALTISYEAQARLQDPIYGCVSHIFALQQQVVNLQAQLASLKAQTAQNSQVLLSNPS
NSESMLCYNNNYVHPNMISNNNYGIGEGSSYAVDMEDLQSVAYAYLYRHT
>AoAS06
MMMPSSSAFPHSTALSSLGSSSTMTSSPCAACKFLRRKCQPDCVFAPYFPPDNPQKFVNV
HKVFGASNVTKILNDLDRDQREDAVNSLAYEADMRLKDPVYGCVGIISILQHQLRQLQLD
LTLAKAELSKYQNQNITSPSNYPHFLMSRESSGSAGYYQQPQQHMIMLRSYEVELATTAT
RMGVNGEYDAPAMAGNGTSAGSVGACGGQFFKTTANGDAREERHRFRSLRRSIGGNET
>AoAS07
MSNSTRCAACKYLRRRCAEDCVLAPYFPASHPERFASVHRIFGASNVRRMLQQNLPVEQR
GQAADAIASEAYWRVRDPVYGSVGVISLLQQQIYAVQSELAETQAQIALHSAQQQQHRQQ
NQVQLENHPYGLDDSQQFGLDQGPSGPQNPPNFP
>AoAS08
MSNSTGCAACKYLRRRCAKDCALAPYFSTSHPERFAPARIIFGATDVSRMLQNLAVEQLN
QRANAIASEAYRRVRDPVYAVQSNLAETQAQVALHSVQQQQHQQENQVQLENHQYNLDNT
QQFGLDQGPSSFQSPPNFP
>AoAS09
MVGVGSSCGACKFLRRKCEENCIFAPYFNYDQAEANFSAVHKIFGASNVSKLLSKLPIYN
RSAAAITISFEAQARIQDPVRGCLSHILALQYQVACLQEEIESLMVKMVPRSCSLGTVDE
FKPRMQEVEPGYKEVINRLEDCLLNANDEPNSWEELALYLNDLEKDLMH
>AoAS10
MSRRNLLGPVGTLNTVTPCAACKLLRRRCAQECIFAPYFSPHEPQKFAAVHKVFGASNVS
KMLMEVPGPQRADAANSLVYEANVRLRDPIYGCMGAILALQQQLHSLEVELAAVRAETLK
HKFRQNSASINIPSSLIAPNSSEASAAARPLPPPQAASSSSSMYTPLSNSRDYSSISNEH
VAFFGQR
>AoAS11
MASSSSTGSNSPCAACKFLRRKCMPGCIFAPYFPPEEPQKFINVHKIFGASNVTKILNDL
LPHQREDAVNSLAYEAEARIKDPVYGCVGAISVLQREVQRLQKELEAANADLLRLACGDI
PSGFSLPMQIGPQSAPPYNYQPSLPPHSTLPIPYNPHSNNPNPDSNNNTSTPHNPLSDIN
RRRGGFDIP
>AoAS12
MRMSCNGCRILRKGCSESCSIRPCLRWLRNPEEQANATLFLAKFYGYGRAGLMSLITSAP
EQLRPAIFRSLMYEACGRIVNPIQGSVGLLSSGNWHVCEAAVESVLKGSPITTNPNFRTY
DIRHVPREPGPPAGPSKVVKNRARFRRSVSQTGSGSGLGSVELEGSNVTEAEDEVRLDLE
LGLGPPGARAG
>AoAS13
MLNDANSVPPPLPPPPQPVPGKSPACAACKHQRKKCVDTCVFAPYFPPGLAREFHRAQKV
FGVSNMAKMAAGIPVGHRGLFFESVVYEAELRYLNPVTGCAGQVDRLRRQNCELRHEVEV
LREKVRVYEDFFHNNNGNGNGFVYNISDQHPHDNCANLNAVTNNSNSNNVVFYSAGSTLL
NGERGKRADS
>AoAS14
MESSLDTTITTTTFNCNSSSSGSPSPTSSPPPPSIVVSPCAACKILRRRCVDKCVLAPYF
PPTEPLKFTTAHRVFGASNIIKFLQELPENQRADAVSSMVYEANARIRDPVYGCAGAICQ
LQKQVNELQADLARAQAELINMQTQHANLVALICMEMANSQQNHQQLQNCAPPSSINNPM
DCSPQSFLVEPESFFLDESNQGCLWEEPLWT
>AoAS15
MSRRNLLGPVGTLNTITPCAACKLLRRRCAQECPFSPYFSPHEPQKFASVHKVFGASNVS
KMLMEVPEPQRADAANSLVYEANVRLRDPVYGCMGAISALQQQVQALEAELAMVRGEILK
HKYRQSNAGINIPAALLASIPTPPPPPSVQAASSSSSMYTPASNSTDYSSITNENVTYFG
>AoAS16
MGGTSPCASCKLLRRRCAKDCIFAPFFPSDDPHKFAIVHKVFGASNVSKMLQELPVHQRA
DAVSSLVYEANARMRDPVYGCVGAISFLQNQVSQLQMQLAVAQAEILCIQMQQDPPLSTH
DHQQMLEPDDKFLMHNNNLGSVPQFINFPSSSNVAQEPLKRESLWT
>AoAS17
MANSAGTDSGSGSRSGSGSGSPCGACKFLRRKCVSDCIFAPYFRCDDGAARFASIHKVFG
ASNVSKLLSHVPAQDRCEAVVTIAYEAQARIRDPVYGCVAHILALQHQVAILQAQVMQAR
DQLAHGTVGSRVMSAVDQWQGNRPQAEPSIWPAAVIFRLAICHVPVELAW
>AoAS18
MSCSGCRVLRKGCSDSCVLRPSIVWIEAAEAQAHATVFVAKFFGRAGLLSSLSSVPESQC
PGSSFRSLLLEACGRAXTHSTGGGLLWTGNWDACEAAVDFVLRGGIPRPMAPELGVSTAN
GLTRLEPGPITSSSTSKKKEKLISLGQCLTRRPKRRRTATPSDESAMTSELRRDEAQFDE
EQTQLLDLFV
>AoAS19
MGGNSPCASCKLLRRRCAKDCIFAPFFPSDDPQKFAIVHKVFGASNVSKMLQEVPFHQRS
DAVSSLVYEANARMRDPVYGCVGAITFLQNQVSQLQMQLAIAQAEILCIQMQQDQHTAND
PDQLGFEEEEEKCFLLHDNGFSVAQVQETLKRESLWT
>AoAS20
MSGFGSPCGACKFLRRKCVQGCIFAPYFSHEQGAAHFAAIHKVFGASNASKLLSHLPATD
RSEAALSISYEAQARLQDPIYGCVSHIFALQQQVVMLQAQLSSLKAQTAKDSANSSTSAP
INASMNLESRSCYNENNNNQPNFISSGCYGDLEEGSSCSMASHDGRVTDMEDLRSVAYAW
LKKI
