# Supplementary material for: Genome-Wide Identification and Expression Analysis of the AS2/LOB Transcription Factor Family in Asparagus officinalis
Source: Genes (Basel). 2025 Nov 27;16(12):1411. doi: 10.3390/genes16121411 (PMC12733119; doi:10.3390/genes16121411)
Supplement: Supplementary file 1 [file genes-16-01411-s001.zip › Supplementary Table/Supplementary Table S2:Detailed information of AoAS genes.xlsx]

## Sheet: Sheet1
Supplementary Table S2: Detailed information of AoAS genes
Gene symbol	Gene locus	Chromosome	Assembly	Start locus	End locus	Strand	Number of mRNA	Number of exon	Number of CDS	Gene length (bp)	Protein length（aa）	Number of transmembrane helices	Theoretical pI	Molecular weight (Da)	Subcellular localization	Phylogeny group
AoAS01	LOC109830589	Chr01	Aspof.V1 (GCF_001876935.1)	11704073	11705595	-	1	2	2	1523	224	0	6.53	25172.1	Nucleus	Class Ia
AoAS02	LOC109835150	Chr01	Aspof.V1 (GCF_001876935.1)	12454234	12455440	-	1	2	2	1207	218	0	5.73	23926.7	Nucleus	Class Ia
AoAS03	LOC109829134	Chr01	Aspof.V1 (GCF_001876935.1)	116040346	116042557	+	1	2	2	2212	162	0	5.21	18699.5	Nucleus	Class Ia
AoAS04	LOC109833098	Chr03	Aspof.V1 (GCF_001876935.1)	14261556	14265139	-	1	2	2	3584	186	0	7.66	20194	Nucleus	Class Ia
AoAS05	LOC109835972	Chr04	Aspof.V1 (GCF_001876935.1)	58374764	58375592	+	1	2	2	829	170	0	7.02	18576	Nucleus	Class Ia
AoAS06	LOC109838026	Chr04	Aspof.V1 (GCF_001876935.1)	118793666	118796764	+	2	3	2	3099	238	0	8.51	26151.5	Nucleus	Class Ia
AoAS07	LOC109840065	Chr05	Aspof.V1 (GCF_001876935.1)	3686791	3688422	-	1	2	2	1632	154	0	6.95	17276.2	Nucleus	Class Ia
AoAS08	LOC109840633	Chr05	Aspof.V1 (GCF_001876935.1)	3689981	3693968	-	1	2	2	3988	139	0	7.72	15625.3	Nucleus	Class Ia
AoAS09	LOC109843226	Chr05	Aspof.V1 (GCF_001876935.1)	5971069	5972359	+	2	2	2	1291	169	0	5.12	19043.9	Nucleus	Class Ia
AoAS10	LOC109843144	Chr05	Aspof.V1 (GCF_001876935.1)	8974590	8976538	+	1	2	2	1949	187	0	9.43	20270.2	Nucleus	Class Ia
AoAS11	LOC109840567	Chr05	Aspof.V1 (GCF_001876935.1)	107430410	107431813	-	3	2	1	1404	189	0	7.63	20665.4	Nucleus	Class Ia
AoAS12	LOC109845789	Chr06	Aspof.V1 (GCF_001876935.1)	14897530	14905667	-	1	2	2	8138	191	0	9.27	20647.6	Nucleus	Class II
AoAS13	LOC109845238	Chr06	Aspof.V1 (GCF_001876935.1)	28368445	28369257	+	1	1	1	813	190	0	8.7	20980.7	Nucleus	Class Ib
AoAS14	LOC109849151	Chr07	Aspof.V1 (GCF_001876935.1)	9512610	9513873	-	1	2	2	1264	211	0	4.91	23168.2	Nucleus	Class Ia
AoAS15	LOC109849637	Chr07	Aspof.V1 (GCF_001876935.1)	11131285	11132960	-	1	2	2	1676	180	0	8.87	19459.2	Nucleus	Class Ia
AoAS16	LOC109850341	Chr07	Aspof.V1 (GCF_001876935.1)	15362478	15363763	+	1	2	2	1286	166	0	6.57	18529.2	Nucleus	Class Ia
AoAS17	LOC109847253	Chr07	Aspof.V1 (GCF_001876935.1)	63445587	63446218	+	1	2	2	632	170	0	8.7	18181.8	Nucleus	Class Ia
AoAS18	LOC109850509	Chr07	Aspof.V1 (GCF_001876935.1)	122418765	122420045	+	1	2	2	1281	190	0	8.47	20431.5	Nucleus	Class II
AoAS19	LOC109822206	Chr08	Aspof.V1 (GCF_001876935.1)	127130134	127131632	-	1	2	2	1499	157	0	5.3	17658.1	Nucleus	Class Ia
AoAS20	LOC109826152	Chr10	Aspof.V1 (GCF_001876935.1)	61835297	61836692	-	1	2	2	1396	184	0	6.98	19869.3	Nucleus	Class Ia
