# Supplementary material for: Genome-Wide Identification and Expression Analysis of the AS2/LOB Transcription Factor Family in Asparagus officinalis
Source: Genes (Basel). 2025 Nov 27;16(12):1411. doi: 10.3390/genes16121411 (PMC12733119; doi:10.3390/genes16121411)
Supplement: Supplementary file 1 [file genes-16-01411-s001.zip › Supplementary Table/Supplementary Table S3:The specific amino acid sequences of 15 motifs.xlsx]

## Sheet: Sheet1
Supplementary Table S3: The specific amino acid sequences of 15 motifs
Motif	sequences
Motif 1	GTGSPCAACKFLRRKCAQDCIFAPYFPPD
Motif 2	LPVHQRADAANSJVYEANARLRDPVYGCVGAI
Motif 3	PQKFAAVHKVFGASNVSKMLQ
Motif 4	LQQQVVQLQAZLASAQAZJLK
Motif 5	QQQHRQZNQVQLENHPYGLDDSQQFGLDQGPSGFQNPPNFP
Motif 6	DMEDLQSVAYAYL
Motif 7	MSCNGCRILRKGCSESCVJRPCJRWJENPEEQANATLFLAKFFG
Motif 8	QEPLKRESLWTD
Motif 9	SSSSSMYTPASNSVDYSSISNENVAFFG
Motif 10	GLLWSGNWDVCEAAVEFVLKG
Motif 11	MSRRNLLGPVG
Motif 12	TTIHDTAFNC
Motif 13	HKFRQNNAGINIP
Motif 14	WEEHQQMLEDDEKDLMH
Motif 15	IQMQQD
