# Supplementary material for: Genome-Wide Identification and Expression Analysis of the AS2/LOB Transcription Factor Family in Asparagus officinalis
Source: Genes (Basel). 2025 Nov 27;16(12):1411. doi: 10.3390/genes16121411 (PMC12733119; doi:10.3390/genes16121411)
Supplement: Supplementary file 1 [file genes-16-01411-s001.zip › Supplementary Table/Supplementary Table S4:Cis-acting element analysis of AoAS genes.xlsx]

## Sheet: Sheet1
Supplementary Table S4: Cis-acting element analysis of AoAS genes.
Classification	Function	Representative element	Gene name
			AoAS01	AoAS02	AoAS03	AoAS04	AoAS05	AoAS06	AoAS07	AoAS08	AoAS09	AoAS10	AoAS11	AoAS12	AoAS13	AoAS14	AoAS15	AoAS16	AoAS17	AoAS18	AoAS19	AoAS20
Environmental signal responsiveness	light responsiveness	ATCT-motif、Box 4、G-Box、GATA-motif、LAMP-element、MRE、TCT-motif	9	16	8	9	8	9	5	9	9	6	9	10	12	6	8	14	12	6	13	10
	drought-responsive MYB site	MBS	1			1			1	1		1	1	1		1	1		1		1	1
	anaerobic induction	ARE		2	2	1	2	1	1		4	1	1	1		1	2	1	2	4	1	2
	anoxic specific inducibility	GC-motif		1		1											1
	low-temperature responsiveness	LTR		1		1		1			1	1
Phytohormone responsiveness	gibberellin-responsive element	TATC-box、P-box、GARE-motif	1	1	1	3	1	1	1	1	1			1		3	1	1			1
	salicylic acid responsiveness	TCA-element		1	1			1	1	1		1							2	2		1
	MeJA-responsiveness	TGACG-motif			1	2	1		3	1				2		2		7	3	1	1	2
	auxin-responsive element	TGA-element、AuxRR-core			2	2						2				2	2
	abscisic acid responsiveness	ABRE					1	2						1							5	2
Tissue and development-specific regulation	meristem expression	CAT-box	1		1		1			1			1			1		1
	wound-responsive element	WUN-motif	1							1											1
	zein metabolism regulation	O2-site	1				1							2	1		3	1	1	8		1
	seed-specific regulation	RY-element			1																	1
	differentiation of the palisade mesophyll cells	HD-Zip 1									1						1		1
	endosperm expression	GCN4_motif										2	1							1
	flavonoid biosynthetic	MBSI													3
