# Supplementary material for: Genome-Wide Identification and Expression Analysis of the AS2/LOB Transcription Factor Family in Asparagus officinalis
Source: Genes (Basel). 2025 Nov 27;16(12):1411. doi: 10.3390/genes16121411 (PMC12733119; doi:10.3390/genes16121411)
Supplement: Supplementary file 1 [file genes-16-01411-s001.zip › Supplementary Table/Supplementary Table S5:Duplication type of AoAS genes.xlsx]

## Sheet: 1
Supplementary Table S5: Duplication type of AoAS genes
Name	Type
AoAS01	Dispersed
AoAS02	WGD or Segmental
AoAS03	Dispersed
AoAS04	Dispersed
AoAS05	WGD or Segmental
AoAS06	Dispersed
AoAS07	Tandem
AoAS08	Tandem
AoAS09	Dispersed
AoAS10	WGD or Segmental
AoAS11	Dispersed
AoAS12	Dispersed
AoAS13	Dispersed
AoAS14	Dispersed
AoAS15	WGD or Segmental
AoAS16	WGD or Segmental
AoAS17	WGD or Segmental
AoAS18	Dispersed
AoAS19	WGD or Segmental
AoAS20	WGD or Segmental
