# Supplementary material for: Genome-Wide Identification and Expression Analysis of the AS2/LOB Transcription Factor Family in Asparagus officinalis
Source: Genes (Basel). 2025 Nov 27;16(12):1411. doi: 10.3390/genes16121411 (PMC12733119; doi:10.3390/genes16121411)
Supplement: Supplementary file 1 [file genes-16-01411-s001.zip › Supplementary Table/Supplementary Table S6:List of PPI network of AoAS proteins.xlsx]

## Sheet: 1
Supplementary Table S6: List of PPI network of AoAS proteins
Node1	Node2	Node1 protein ID	Node2 protein ID	Combined score
AoAS06	AoAS12	AS2	LBD42	0.48
AoAS08	AoAS03	LBD13	LBD4	0.42
AoAS17	AoAS07	LBD16	LBD18	0.62
AoAS02	AoAS09	LBD17	LBD33	0.442
AoAS07	AoAS09	LBD18	LBD33	0.526
AoAS07	AoAS18	LBD23	LBD38	0.639
AoAS01	AoAS18	LBD24	LBD38	0.57
AoAS19	AoAS12	LBD25	LBD42	0.4
AoAS19	AoAS18	LBD25	LBD38	0.443
AoAS04	AoAS18	LBD3	LBD38	0.407
AoAS13	AoAS12	LBD36	LBD42	0.791
AoAS18	AoAS11	LBD38	LOB	0.54
AoAS12	AoAS11	LBD42	LOB	0.54
