# Supplementary material for: Genome-Wide Identification and Expression Analysis of the AS2/LOB Transcription Factor Family in Asparagus officinalis
Source: Genes (Basel). 2025 Nov 27;16(12):1411. doi: 10.3390/genes16121411 (PMC12733119; doi:10.3390/genes16121411)
Supplement: Supplementary file 1 [file genes-16-01411-s001.zip › Supplementary Table/Supplementary Table S7 :Analysis of the expression pattern of AoAS genes in the stems of asparagus at different growth stages and under drought stress.xlsx]

## Sheet: 7A
Supplementary Table S7: Analysis of the expression pattern of AoAS genes in the stems of asparagus at different growth stages and under drought stress
gene	10 cm	25 cm	40 cm	60 cm
AoAS01	0.0638011	0	0.169038	0.107201
AoAS02	0.0714968	0.0360255	1.17145	1.11756
AoAS03	0.0631529	0.148954	0.744012	1.17519
AoAS04	1.16909	1.79981	0.544698	0.804883
AoAS05	0	0	0	0
AoAS06	0.0491906	0	0	0
AoAS07	0.153409	0	0.790875	0.203408
AoAS08	0	0	0	0
AoAS09	1.72038	0.98363	0.627697	0.934713
AoAS10	0.33609	0.458918	1.03331	1.86433
AoAS11	2.60389	1.30135	1.49765	2.23765
AoAS12	0	0	0	0
AoAS13	0	0	0	0
AoAS14	4.07365	3.57412	2.43061	2.62415
AoAS15	0.150962	0.0625219	1.0821	0.865097
AoAS16	0	0	0	0
AoAS17	0	0	0.435946	0
AoAS18	0.261523	0	0.609491	0.587376
AoAS19	0.253511	0.164572	0.162195	0
AoAS20	0	0	0	0

## Sheet: 7B
Supplementary Table S7B: Analysis of the expression patterns of AoAS genes in A. officinalis under abiotic stresses
gene	P_CK	P_DR	J_CK	J_DR
AoAS01	0.0156873	0	0	0.219084
AoAS02	0	0	0	0
AoAS03	0.235591	0.299369	0.183961	0.347095
AoAS04	0.626328	0.473327	0.601928	0.22437
AoAS05	0	0.039195	0	0.0197306
AoAS06	0.0230421	0.0344266	0	0.0115671
AoAS07	0.061556	0.0913762	0	0
AoAS08	0	0	0	0
AoAS09	0.0916053	0.109249	0.0187923	0
AoAS10	0.328262	0.0303949	0.303586	0.0601627
AoAS11	0.271949	0.449415	0.30693	0.2361
AoAS12	0	0	0	0
AoAS13	0	0	0	0
AoAS14	1	0.394631	0.455004	0.305626
AoAS15	0.255391	0.0307142	0.268336	0.403557
AoAS16	0	0	0	0
AoAS17	0	0	0.0275331	0
AoAS18	0.366886	0.173011	0.366886	0.187758
AoAS19	0	0	0.0163176	0
AoAS20	0	0	0	0
